# Supplementary material for: Hazardous Chemicals Road Transportation Accidents and the Corresponding Evacuation Events from 2012 to 2020 in China: A Review
Source: Int J Environ Res Public Health. 2022 Nov 17;19(22):15182. doi: 10.3390/ijerph192215182 (PMC9690497; doi:10.3390/ijerph192215182)
Supplement: Supplementary file 1 [file ijerph-19-15182-s001.zip]

Archive with 1 entries (1 files):
- ijerph-1994353-supplementary.pdf
